# Supplementary material for: Enterococcus species: insights into antimicrobial resistance and whole-genome features of isolates recovered from livestock and raw meat in Ghana
Source: Front Microbiol. 2023 Dec 5;14:1254896. doi: 10.3389/fmicb.2023.1254896 (PMC10773571; doi:10.3389/fmicb.2023.1254896)
Supplement: Supplementary file 1 [file Data_Sheet_1.zip]

Archive with 4 entries (4 files):
- Genome accession for downloaded Enterococcus genomes.docx
- Kranken_results.xlsx
- SnpMatrix_Efm.txt
- SnpMatrix_Efs.txt
