# Supplementary material for: Enterococcus species: insights into antimicrobial resistance and whole-genome features of isolates recovered from livestock and raw meat in Ghana
Source: Front Microbiol. 2023 Dec 5;14:1254896. doi: 10.3389/fmicb.2023.1254896 (PMC10773571; doi:10.3389/fmicb.2023.1254896)
Supplement: Supplementary file 1 [file Data_Sheet_1.zip › SnpMatrix_Efm.txt]

	20F_S32_L001/1-48886	2_S37_L001/1-48886	30M_S36_L001/1-48886	35E_S27_L001/1-48886	36M_S30_L001/1-48886	3_S14_L001/1-48886	41_S25_L001/1-48886	67M_S25_L001/1-48886	67_S24_L001/1-48886	70_S39_L001/1-48886	75_S33_L001/1-48886	78_S28_L001/1-48886	79F_S26_L001/1-48886	83_S18_L001/1-48886	90e_S7_L001/1-48886	Cattle_sa1/1-48886	Cattle_sa2/1-48886	Cattle_sa3/1-48886	Cattle_sa4/1-48886	Human_egypt/1-48886	Human_sa1/1-48886	Human_sa2/1-48886	Human_sa3/1-48886	Human_sa4/1-48886	Human_sa5/1-48886	Human_sa6/1-48886	Human_sa7/1-48886	Poultry_sa1/1-48886	Poultry_sa2/1-48886	Poultry_sa3/1-48886	Poultry_sa4/1-48886	reference/1-48886
20F_S32_L001/1-48886	0	29217	15451	27328	3161	28512	27152	15585	28209	4166	3659	233	3709	4166	10524	27640	27640	27640	27640	27209	27331	28707	28291	28522	28427	26775	27398	28697	28697	28697	28697	25683
2_S37_L001/1-48886	29217	0	26991	7112	29254	8142	7426	27460	7761	28513	29134	29231	29072	28513	27142	6910	6910	6910	6910	7029	6996	5015	7325	7379	7369	7116	6931	7879	7879	7879	7879	7275
30M_S36_L001/1-48886	15451	26991	0	24827	15421	25676	24529	2342	25397	14962	15076	15438	15060	14962	8620	25219	25219	25219	25219	24941	25049	26113	25616	25835	25761	24544	24869	26011	26011	26011	26011	23358
35E_S27_L001/1-48886	27328	7112	24827	0	27302	6310	1290	25286	5345	26232	27053	27347	26989	26232	24862	2092	2092	2092	2092	3234	3192	5511	4776	5209	5054	3172	3364	5581	5581	5581	5581	3574
36M_S30_L001/1-48886	3161	29254	15421	27302	0	28420	27061	15515	28218	4225	3105	3151	3152	4225	10416	27689	27689	27689	27689	27254	27363	28730	28325	28484	28507	26762	27390	28647	28647	28647	28647	25679
3_S14_L001/1-48886	28512	8142	25676	6310	28420	0	6621	26395	3635	27930	28196	28530	28140	27930	26169	6485	6485	6485	6485	6250	6291	7230	5968	6014	6154	6196	6173	3515	3515	3515	3515	6190
41_S25_L001/1-48886	27152	7426	24529	1290	27061	6621	0	25003	5554	26104	26847	27173	26780	26104	24500	2626	2626	2626	2626	3642	3604	5613	4957	5396	5243	3439	3730	5995	5995	5995	5995	3678
67M_S25_L001/1-48886	15585	27460	2342	25286	15515	26395	25003	0	25859	15205	15174	15575	15160	15205	8447	25676	25676	25676	25676	25341	25433	26620	26126	26349	26263	24998	25312	26516	26516	26516	26516	23781
67_S24_L001/1-48886	28209	7761	25397	5345	28218	3635	5554	25859	0	27159	27997	28229	27926	27159	25728	5920	5920	5920	5920	6213	6225	6340	5313	5717	5605	5780	6112	3272	3272	3272	3272	5229
70_S39_L001/1-48886	4166	28513	14962	26232	4225	27930	26104	15205	27159	0	4276	4156	4278	0	10680	26754	26754	26754	26754	26516	26647	27825	27386	27616	27584	26037	26672	27766	27766	27766	27766	24888
75_S33_L001/1-48886	3659	29134	15076	27053	3105	28196	26847	15174	27997	4276	0	3651	392	4276	10667	27505	27505	27505	27505	27123	27227	28522	28089	28262	28249	26603	27256	28410	28410	28410	28410	25547
78_S28_L001/1-48886	233	29231	15438	27347	3151	28530	27173	15575	28229	4156	3651	0	3701	4156	10523	27659	27659	27659	27659	27230	27352	28721	28311	28542	28447	26796	27419	28719	28719	28719	28719	25704
79F_S26_L001/1-48886	3709	29072	15060	26989	3152	28140	26780	15160	27926	4278	392	3701	0	4278	10709	27450	27450	27450	27450	27053	27155	28461	28029	28238	28187	26638	27184	28379	28379	28379	28379	25494
83_S18_L001/1-48886	4166	28513	14962	26232	4225	27930	26104	15205	27159	0	4276	4156	4278	0	10680	26754	26754	26754	26754	26516	26647	27825	27386	27616	27584	26037	26672	27766	27766	27766	27766	24888
90e_S7_L001/1-48886	10524	27142	8620	24862	10416	26169	24500	8447	25728	10680	10667	10523	10709	10680	0	25246	25246	25246	25246	24911	25012	26271	25859	26012	26011	24383	25032	26044	26044	26044	26044	23378
Cattle_sa1/1-48886	27640	6910	25219	2092	27689	6485	2626	25676	5920	26754	27505	27659	27450	26754	25246	0	0	0	0	3029	2993	5945	5217	5338	5488	3090	3167	6303	6303	6303	6303	3596
Cattle_sa2/1-48886	27640	6910	25219	2092	27689	6485	2626	25676	5920	26754	27505	27659	27450	26754	25246	0	0	0	0	3029	2993	5945	5217	5338	5488	3090	3167	6303	6303	6303	6303	3596
Cattle_sa3/1-48886	27640	6910	25219	2092	27689	6485	2626	25676	5920	26754	27505	27659	27450	26754	25246	0	0	0	0	3029	2993	5945	5217	5338	5488	3090	3167	6303	6303	6303	6303	3596
Cattle_sa4/1-48886	27640	6910	25219	2092	27689	6485	2626	25676	5920	26754	27505	27659	27450	26754	25246	0	0	0	0	3029	2993	5945	5217	5338	5488	3090	3167	6303	6303	6303	6303	3596
Human_egypt/1-48886	27209	7029	24941	3234	27254	6250	3642	25341	6213	26516	27123	27230	27053	26516	24911	3029	3029	3029	3029	0	612	6299	5826	5724	5862	2203	794	6510	6510	6510	6510	2826
Human_sa1/1-48886	27331	6996	25049	3192	27363	6291	3604	25433	6225	26647	27227	27352	27155	26647	25012	2993	2993	2993	2993	612	0	6268	5709	5609	5747	2453	902	6530	6530	6530	6530	2975
Human_sa2/1-48886	28707	5015	26113	5511	28730	7230	5613	26620	6340	27825	28522	28721	28461	27825	26271	5945	5945	5945	5945	6299	6268	0	4426	4825	4394	6025	6141	6563	6563	6563	6563	5860
Human_sa3/1-48886	28291	7325	25616	4776	28325	5968	4957	26126	5313	27386	28089	28311	28029	27386	25859	5217	5217	5217	5217	5826	5709	4426	0	1179	920	5365	5550	5343	5343	5343	5343	5409
Human_sa4/1-48886	28522	7379	25835	5209	28484	6014	5396	26349	5717	27616	28262	28542	28238	27616	26012	5338	5338	5338	5338	5724	5609	4825	1179	0	867	5484	5454	5800	5800	5800	5800	5487
Human_sa5/1-48886	28427	7369	25761	5054	28507	6154	5243	26263	5605	27584	28249	28447	28187	27584	26011	5488	5488	5488	5488	5862	5747	4394	920	867	0	5626	5588	5703	5703	5703	5703	5742
Human_sa6/1-48886	26775	7116	24544	3172	26762	6196	3439	24998	5780	26037	26603	26796	26638	26037	24383	3090	3090	3090	3090	2203	2453	6025	5365	5484	5626	0	2149	6192	6192	6192	6192	2331
Human_sa7/1-48886	27398	6931	24869	3364	27390	6173	3730	25312	6112	26672	27256	27419	27184	26672	25032	3167	3167	3167	3167	794	902	6141	5550	5454	5588	2149	0	6445	6445	6445	6445	3061
Poultry_sa1/1-48886	28697	7879	26011	5581	28647	3515	5995	26516	3272	27766	28410	28719	28379	27766	26044	6303	6303	6303	6303	6510	6530	6563	5343	5800	5703	6192	6445	0	0	0	0	6016
Poultry_sa2/1-48886	28697	7879	26011	5581	28647	3515	5995	26516	3272	27766	28410	28719	28379	27766	26044	6303	6303	6303	6303	6510	6530	6563	5343	5800	5703	6192	6445	0	0	0	0	6016
Poultry_sa3/1-48886	28697	7879	26011	5581	28647	3515	5995	26516	3272	27766	28410	28719	28379	27766	26044	6303	6303	6303	6303	6510	6530	6563	5343	5800	5703	6192	6445	0	0	0	0	6016
Poultry_sa4/1-48886	28697	7879	26011	5581	28647	3515	5995	26516	3272	27766	28410	28719	28379	27766	26044	6303	6303	6303	6303	6510	6530	6563	5343	5800	5703	6192	6445	0	0	0	0	6016
reference/1-48886	25683	7275	23358	3574	25679	6190	3678	23781	5229	24888	25547	25704	25494	24888	23378	3596	3596	3596	3596	2826	2975	5860	5409	5487	5742	2331	3061	6016	6016	6016	6016	0
min: 0 max: 29254
