# Supplementary material for: Enterococcus species: insights into antimicrobial resistance and whole-genome features of isolates recovered from livestock and raw meat in Ghana
Source: Front Microbiol. 2023 Dec 5;14:1254896. doi: 10.3389/fmicb.2023.1254896 (PMC10773571; doi:10.3389/fmicb.2023.1254896)
Supplement: Supplementary file 1 [file Data_Sheet_1.zip › SnpMatrix_Efs.txt]

	104_S26_L001/1-121	18F_S20_L001/1-121	32f_S21_L001/1-121	38f_S23_L001/1-121	47F_S37_L001/1-121	55f_S15_L001/1-121	65F_S23_L001/1-121	65_S21_L001/1-121	70_S17_L001/1-121	71_S35_L001/1-121	72F_S16_L001/1-121	73_S10_L001/1-121	74_S15_L001/1-121	75_S17_L001/1-121	76f_S8_L001/1-121	78M_S32_L001/1-121	81_S29_L001/1-121	82_S12_L001/1-121	85_S20_L001/1-121	88l_S25_L001/1-121	89_S13_L001/1-121	90_S31_L001/1-121	91_S29_L001/1-121	99_S16_L001/1-121	Cattle_sa1/1-121	Cattle_sa2/1-121	Cattle_sa3/1-121	Correct_Outgroup/1-121	Goat_sa10/1-121	Goat_sa1/1-121	Goat_sa2/1-121	Goat_sa3/1-121	Goat_sa4/1-121	Goat_sa5/1-121	Goat_sa6/1-121	Goat_sa7/1-121	Goat_sa8/1-121	Goat_sa9/1-121	Human_sa10/1-121	Human_sa1/1-121	Human_sa2/1-121	Human_sa3/1-121	Human_sa4/1-121	Human_sa5/1-121	Human_sa6/1-121	Human_sa7/1-121	Human_sa8/1-121	Human_sa9/1-121	Pig_sa1/1-121
104_S26_L001/1-121	0	14	14	14	14	12	12	10	18	18	18	14	18	13	19	19	18	18	17	0	23	18	0	17	20	20	24	53	14	17	14	24	14	17	14	17	24	17	19	22	23	13	23	19	19	19	19	19	16
18F_S20_L001/1-121	14	0	0	0	12	14	14	12	16	16	16	12	16	19	17	17	16	16	23	14	27	16	14	15	22	22	29	61	20	25	20	29	20	25	20	25	29	25	17	30	31	17	31	17	17	17	17	17	18
32f_S21_L001/1-121	14	0	0	0	12	14	14	12	16	16	16	12	16	19	17	17	16	16	23	14	27	16	14	15	22	22	29	61	20	25	20	29	20	25	20	25	29	25	17	30	31	17	31	17	17	17	17	17	18
38f_S23_L001/1-121	14	0	0	0	12	14	14	12	16	16	16	12	16	19	17	17	16	16	23	14	27	16	14	15	22	22	29	61	20	25	20	29	20	25	20	25	29	25	17	30	31	17	31	17	17	17	17	17	18
47F_S37_L001/1-121	14	12	12	12	0	20	20	6	10	10	10	0	10	19	19	19	10	10	23	14	23	10	14	15	18	18	22	57	18	23	18	22	18	23	18	23	22	23	19	26	27	15	27	19	19	19	19	19	14
55f_S15_L001/1-121	12	14	14	14	20	0	0	16	21	21	21	20	21	19	23	23	21	21	21	12	27	21	12	21	23	23	29	57	22	23	22	29	22	23	22	23	29	23	23	26	27	19	27	23	23	23	23	23	21
65F_S23_L001/1-121	12	14	14	14	20	0	0	16	21	21	21	20	21	19	23	23	21	21	21	12	27	21	12	21	23	23	29	57	22	23	22	29	22	23	22	23	29	23	23	26	27	19	27	23	23	23	23	23	21
65_S21_L001/1-121	10	12	12	12	6	16	16	0	12	12	12	6	12	15	19	19	12	12	17	10	21	12	10	15	18	18	22	55	14	17	14	22	14	17	14	17	22	17	19	24	25	11	25	19	19	19	19	19	12
70_S17_L001/1-121	18	16	16	16	10	21	21	12	0	0	0	10	0	19	17	17	0	0	25	18	23	0	18	17	18	18	21	58	16	27	16	21	16	27	16	27	21	27	17	27	28	19	28	17	17	17	17	17	4
71_S35_L001/1-121	18	16	16	16	10	21	21	12	0	0	0	10	0	19	17	17	0	0	25	18	23	0	18	17	18	18	21	58	16	27	16	21	16	27	16	27	21	27	17	27	28	19	28	17	17	17	17	17	4
72F_S16_L001/1-121	18	16	16	16	10	21	21	12	0	0	0	10	0	19	17	17	0	0	25	18	23	0	18	17	18	18	21	58	16	27	16	21	16	27	16	27	21	27	17	27	28	19	28	17	17	17	17	17	4
73_S10_L001/1-121	14	12	12	12	0	20	20	6	10	10	10	0	10	19	19	19	10	10	23	14	23	10	14	15	18	18	22	57	18	23	18	22	18	23	18	23	22	23	19	26	27	15	27	19	19	19	19	19	14
74_S15_L001/1-121	18	16	16	16	10	21	21	12	0	0	0	10	0	19	17	17	0	0	25	18	23	0	18	17	18	18	21	58	16	27	16	21	16	27	16	27	21	27	17	27	28	19	28	17	17	17	17	17	4
75_S17_L001/1-121	13	19	19	19	19	19	19	15	19	19	19	19	19	0	20	20	19	19	20	13	24	19	13	22	25	25	26	58	15	22	15	26	15	22	15	22	26	22	20	27	28	16	28	20	20	20	20	20	17
76f_S8_L001/1-121	19	17	17	17	19	23	23	19	17	17	17	19	17	20	0	0	17	17	24	19	26	17	19	16	21	21	26	58	17	26	17	26	17	26	17	26	26	26	0	27	28	18	28	0	0	0	0	0	17
78M_S32_L001/1-121	19	17	17	17	19	23	23	19	17	17	17	19	17	20	0	0	17	17	24	19	26	17	19	16	21	21	26	58	17	26	17	26	17	26	17	26	26	26	0	27	28	18	28	0	0	0	0	0	17
81_S29_L001/1-121	18	16	16	16	10	21	21	12	0	0	0	10	0	19	17	17	0	0	25	18	23	0	18	17	18	18	21	58	16	27	16	21	16	27	16	27	21	27	17	27	28	19	28	17	17	17	17	17	4
82_S12_L001/1-121	18	16	16	16	10	21	21	12	0	0	0	10	0	19	17	17	0	0	25	18	23	0	18	17	18	18	21	58	16	27	16	21	16	27	16	27	21	27	17	27	28	19	28	17	17	17	17	17	4
85_S20_L001/1-121	17	23	23	23	23	21	21	17	25	25	25	23	25	20	24	24	25	25	0	17	32	25	17	26	23	23	34	50	25	2	25	34	25	2	25	2	34	2	24	19	20	20	20	24	24	24	24	24	23
88l_S25_L001/1-121	0	14	14	14	14	12	12	10	18	18	18	14	18	13	19	19	18	18	17	0	23	18	0	17	20	20	24	53	14	17	14	24	14	17	14	17	24	17	19	22	23	13	23	19	19	19	19	19	16
89_S13_L001/1-121	23	27	27	27	23	27	27	21	23	23	23	23	23	24	26	26	23	23	32	23	0	23	23	24	29	29	12	66	21	34	21	12	21	34	21	34	12	34	26	35	36	24	36	26	26	26	26	26	25
90_S31_L001/1-121	18	16	16	16	10	21	21	12	0	0	0	10	0	19	17	17	0	0	25	18	23	0	18	17	18	18	21	58	16	27	16	21	16	27	16	27	21	27	17	27	28	19	28	17	17	17	17	17	4
91_S29_L001/1-121	0	14	14	14	14	12	12	10	18	18	18	14	18	13	19	19	18	18	17	0	23	18	0	17	20	20	24	53	14	17	14	24	14	17	14	17	24	17	19	22	23	13	23	19	19	19	19	19	16
99_S16_L001/1-121	17	15	15	15	15	21	21	15	17	17	17	15	17	22	16	16	17	17	26	17	24	17	17	0	15	15	26	58	19	28	19	26	19	28	19	28	26	28	16	27	28	18	28	16	16	16	16	16	17
Cattle_sa1/1-121	20	22	22	22	18	23	23	18	18	18	18	18	18	25	21	21	18	18	23	20	29	18	20	15	0	0	28	50	24	23	24	28	24	23	24	23	28	23	21	19	20	23	20	21	21	21	21	21	18
Cattle_sa2/1-121	20	22	22	22	18	23	23	18	18	18	18	18	18	25	21	21	18	18	23	20	29	18	20	15	0	0	28	50	24	23	24	28	24	23	24	23	28	23	21	19	20	23	20	21	21	21	21	21	18
Cattle_sa3/1-121	24	29	29	29	22	29	29	22	21	21	21	22	21	26	26	26	21	21	34	24	12	21	24	26	28	28	0	65	21	35	21	0	21	35	21	35	0	35	26	34	35	26	35	26	26	26	26	26	23
Correct_Outgroup/1-121	53	61	61	61	57	57	57	55	58	58	58	57	58	58	58	58	58	58	50	53	66	58	53	58	50	50	65	0	57	50	57	65	57	50	57	50	65	50	58	33	34	56	34	58	58	58	58	58	56
Goat_sa10/1-121	14	20	20	20	18	22	22	14	16	16	16	18	16	15	17	17	16	16	25	14	21	16	14	19	24	24	21	57	0	27	0	21	0	27	0	27	21	27	17	26	27	17	27	17	17	17	17	17	16
Goat_sa1/1-121	17	25	25	25	23	23	23	17	27	27	27	23	27	22	26	26	27	27	2	17	34	27	17	28	23	23	35	50	27	0	27	35	27	0	27	0	35	0	26	19	20	22	20	26	26	26	26	26	25
Goat_sa2/1-121	14	20	20	20	18	22	22	14	16	16	16	18	16	15	17	17	16	16	25	14	21	16	14	19	24	24	21	57	0	27	0	21	0	27	0	27	21	27	17	26	27	17	27	17	17	17	17	17	16
Goat_sa3/1-121	24	29	29	29	22	29	29	22	21	21	21	22	21	26	26	26	21	21	34	24	12	21	24	26	28	28	0	65	21	35	21	0	21	35	21	35	0	35	26	34	35	26	35	26	26	26	26	26	23
Goat_sa4/1-121	14	20	20	20	18	22	22	14	16	16	16	18	16	15	17	17	16	16	25	14	21	16	14	19	24	24	21	57	0	27	0	21	0	27	0	27	21	27	17	26	27	17	27	17	17	17	17	17	16
Goat_sa5/1-121	17	25	25	25	23	23	23	17	27	27	27	23	27	22	26	26	27	27	2	17	34	27	17	28	23	23	35	50	27	0	27	35	27	0	27	0	35	0	26	19	20	22	20	26	26	26	26	26	25
Goat_sa6/1-121	14	20	20	20	18	22	22	14	16	16	16	18	16	15	17	17	16	16	25	14	21	16	14	19	24	24	21	57	0	27	0	21	0	27	0	27	21	27	17	26	27	17	27	17	17	17	17	17	16
Goat_sa7/1-121	17	25	25	25	23	23	23	17	27	27	27	23	27	22	26	26	27	27	2	17	34	27	17	28	23	23	35	50	27	0	27	35	27	0	27	0	35	0	26	19	20	22	20	26	26	26	26	26	25
Goat_sa8/1-121	24	29	29	29	22	29	29	22	21	21	21	22	21	26	26	26	21	21	34	24	12	21	24	26	28	28	0	65	21	35	21	0	21	35	21	35	0	35	26	34	35	26	35	26	26	26	26	26	23
Goat_sa9/1-121	17	25	25	25	23	23	23	17	27	27	27	23	27	22	26	26	27	27	2	17	34	27	17	28	23	23	35	50	27	0	27	35	27	0	27	0	35	0	26	19	20	22	20	26	26	26	26	26	25
Human_sa10/1-121	19	17	17	17	19	23	23	19	17	17	17	19	17	20	0	0	17	17	24	19	26	17	19	16	21	21	26	58	17	26	17	26	17	26	17	26	26	26	0	27	28	18	28	0	0	0	0	0	17
Human_sa1/1-121	22	30	30	30	26	26	26	24	27	27	27	26	27	27	27	27	27	27	19	22	35	27	22	27	19	19	34	33	26	19	26	34	26	19	26	19	34	19	27	0	1	25	1	27	27	27	27	27	25
Human_sa2/1-121	23	31	31	31	27	27	27	25	28	28	28	27	28	28	28	28	28	28	20	23	36	28	23	28	20	20	35	34	27	20	27	35	27	20	27	20	35	20	28	1	0	26	0	28	28	28	28	28	26
Human_sa3/1-121	13	17	17	17	15	19	19	11	19	19	19	15	19	16	18	18	19	19	20	13	24	19	13	18	23	23	26	56	17	22	17	26	17	22	17	22	26	22	18	25	26	0	26	18	18	18	18	18	17
Human_sa4/1-121	23	31	31	31	27	27	27	25	28	28	28	27	28	28	28	28	28	28	20	23	36	28	23	28	20	20	35	34	27	20	27	35	27	20	27	20	35	20	28	1	0	26	0	28	28	28	28	28	26
Human_sa5/1-121	19	17	17	17	19	23	23	19	17	17	17	19	17	20	0	0	17	17	24	19	26	17	19	16	21	21	26	58	17	26	17	26	17	26	17	26	26	26	0	27	28	18	28	0	0	0	0	0	17
Human_sa6/1-121	19	17	17	17	19	23	23	19	17	17	17	19	17	20	0	0	17	17	24	19	26	17	19	16	21	21	26	58	17	26	17	26	17	26	17	26	26	26	0	27	28	18	28	0	0	0	0	0	17
Human_sa7/1-121	19	17	17	17	19	23	23	19	17	17	17	19	17	20	0	0	17	17	24	19	26	17	19	16	21	21	26	58	17	26	17	26	17	26	17	26	26	26	0	27	28	18	28	0	0	0	0	0	17
Human_sa8/1-121	19	17	17	17	19	23	23	19	17	17	17	19	17	20	0	0	17	17	24	19	26	17	19	16	21	21	26	58	17	26	17	26	17	26	17	26	26	26	0	27	28	18	28	0	0	0	0	0	17
Human_sa9/1-121	19	17	17	17	19	23	23	19	17	17	17	19	17	20	0	0	17	17	24	19	26	17	19	16	21	21	26	58	17	26	17	26	17	26	17	26	26	26	0	27	28	18	28	0	0	0	0	0	17
Pig_sa1/1-121	16	18	18	18	14	21	21	12	4	4	4	14	4	17	17	17	4	4	23	16	25	4	16	17	18	18	23	56	16	25	16	23	16	25	16	25	23	25	17	25	26	17	26	17	17	17	17	17	0
Pig_sa2/1-121	16	18	18	18	14	21	21	12	4	4	4	14	4	17	17	17	4	4	23	16	25	4	16	17	18	18	23	56	16	25	16	23	16	25	16	25	23	25	17	25	26	17	26	17	17	17	17	17	0
Pig_sa3/1-121	16	18	18	18	14	21	21	12	4	4	4	14	4	17	17	17	4	4	23	16	25	4	16	17	18	18	23	56	16	25	16	23	16	25	16	25	23	25	17	25	26	17	26	17	17	17	17	17	0
Pig_sa4/1-121	18	16	16	16	10	21	21	12	0	0	0	10	0	19	17	17	0	0	25	18	23	0	18	17	18	18	21	58	16	27	16	21	16	27	16	27	21	27	17	27	28	19	28	17	17	17	17	17	4
Pig_sa5/1-121	12	14	14	14	20	0	0	16	21	21	21	20	21	19	23	23	21	21	21	12	27	21	12	21	23	23	29	57	22	23	22	29	22	23	22	23	29	23	23	26	27	19	27	23	23	23	23	23	21
Pig_sa6/1-121	16	18	18	18	14	21	21	12	4	4	4	14	4	17	17	17	4	4	23	16	25	4	16	17	18	18	23	56	16	25	16	23	16	25	16	25	23	25	17	25	26	17	26	17	17	17	17	17	0
Poultry_sa1/1-121	19	23	23	23	17	24	24	15	11	11	11	17	11	18	22	22	11	11	26	19	26	11	19	26	25	25	24	58	17	28	17	24	17	28	17	28	24	28	22	27	28	20	28	22	22	22	22	22	11
Poultry_sa2/1-121	19	23	23	23	17	24	24	15	11	11	11	17	11	18	22	22	11	11	26	19	26	11	19	26	25	25	24	58	17	28	17	24	17	28	17	28	24	28	22	27	28	20	28	22	22	22	22	22	11
Poultry_sa3/1-121	19	23	23	23	17	24	24	15	11	11	11	17	11	18	22	22	11	11	26	19	26	11	19	26	25	25	24	58	17	28	17	24	17	28	17	28	24	28	22	27	28	20	28	22	22	22	22	22	11
Poultry_sa4/1-121	14	20	20	20	18	22	22	14	16	16	16	18	16	15	17	17	16	16	25	14	21	16	14	19	24	24	21	57	0	27	0	21	0	27	0	27	21	27	17	26	27	17	27	17	17	17	17	17	16
Poultry_sa5/1-121	20	22	22	22	18	23	23	18	18	18	18	18	18	25	21	21	18	18	23	20	29	18	20	15	0	0	28	50	24	23	24	28	24	23	24	23	28	23	21	19	20	23	20	21	21	21	21	21	18
Poultry_sa6/1-121	19	23	23	23	17	24	24	15	11	11	11	17	11	18	22	22	11	11	26	19	26	11	19	26	25	25	24	58	17	28	17	24	17	28	17	28	24	28	22	27	28	20	28	22	22	22	22	22	11
Poultry_sa7/1-121	13	19	19	19	19	19	19	15	19	19	19	19	19	0	20	20	19	19	20	13	24	19	13	22	25	25	26	58	15	22	15	26	15	22	15	22	26	22	20	27	28	16	28	20	20	20	20	20	17
Poultry_sa8/1-121	22	26	26	26	22	26	26	20	22	22	22	22	22	23	25	25	22	22	31	22	1	22	22	23	28	28	11	65	20	33	20	11	20	33	20	33	11	33	25	34	35	23	35	25	25	25	25	25	24
Poultry_sa9/1-121	13	19	19	19	19	19	19	15	19	19	19	19	19	0	20	20	19	19	20	13	24	19	13	22	25	25	26	58	15	22	15	26	15	22	15	22	26	22	20	27	28	16	28	20	20	20	20	20	17
reference/1-121	21	29	29	29	25	25	25	23	26	26	26	25	26	26	26	26	26	26	18	21	34	26	21	26	18	18	33	32	25	18	25	33	25	18	25	18	33	18	26	1	2	24	2	26	26	26	26	26	24
min: 0 max: 66
[truncated: 15 more columns]
